# Supplementary material for: Endothelial transcriptomic analysis identifies biomarkers of severe and cerebral malaria
Source: JCI Insight. 2023 Nov 22;8(22):e172845. doi: 10.1172/jci.insight.172845 (PMC10721316; doi:10.1172/jci.insight.172845)
Supplement: Supporting data values [file jciinsight-8-172845-s105.xlsx]

## Sheet: Fig. 2
RBCL						iRBCL 8x106						iRBCL 6x106						iRBCL 4x106						iRBCL 2x106						RBCs						8x106						TNF 0.01						TNF 0.1
85.28	93.96	198.47	166.87	155.73	127.11	55.32	26.05	75.41	117.4	123.01	100	87.97	56.59	144.22	117.83	105.51	102.9	99.6	50.56	117.48	140.9	115.66	91.66	92.95	99.79	243.79	107.49	90.48	118.93	101.31	110.07	143.94	203.4	201.02	177.81	79.09	133.39	75.61	121.94	38.19	82.33	40.17	100.87	12.52	108.71	72.46	46.6	145.9	352.45
[truncated: 12 more columns]

## Sheet: Fig. 3
ADMTS18	0 h	1 h	12 h	24 h		ANGPTL4	0 h	1 h	12 h	24 h		BCAN	0 h	1 h	12 h	24 h		BDNF	0 h	1 h	12 h	24 h		ERFE	0 h	1 h	12 h	24 h		INHBE	0 h	1 h	12 h	24 h		KISS1	0 h	1 h	12 h	24 h
RBCL	0	0.44	1.013	1.466		RBCL	0	4.051	4.574	6.477		RBCL	0	27.2	38.4	50.8		RBCL	0	1.473	2.53	4.271		RBCL	0	0.043	0.051	0.025		RBCL	0	298.8	284.7	160.1		RBCL	0	2.691	3.446	2.245
iRBCL	0	0.512	2	6.046		iRBCL	0	6.211	13.693	32.503		iRBCL	0	50.8	49.2	39.3		iRBCL	0	3.311	6.355	7.038		iRBCL	0	0.103	0.084	0.03		iRBCL	0	625.4	392.8	242.3		iRBCL	0	9.234	7.254	2.221
Media	0	0.604	0.946	1.38		Media	0	2.881	3.412	5.247		Media	0	0	10.1	8.5		Media	0	0	0	0.657		Media	0	0	0	0		Media	0	2.5	24.4	17.7		Media	0	0	0.174	0
TNF (1ng/mL)	0	0.469	0.737	1.272		TNF (1ng/mL)	0	2.635	4.047	6.468		TNF (1ng/mL)	0	8.1	14.6	18.2		TNF (1ng/mL)	0	0.443	0.621	1.491		TNF (1ng/mL)	0	0	0	0		TNF (1ng/mL)	0	12.5	25.9	20.1		TNF (1ng/mL)	0	1.164	0	0.505

## Sheet: Fig. 4
ADAMTS18			ANGPTL4			BCAN			BDNF			ERFE			INHBE			KISS1
UM	CM		UM	CM		UM	CM		UM	CM		UM	CM		UM	CM		UM	CM
0	19.6		538.5	3192.3		0	3577.2		14.1	64.8		6.1	9		0	508.3		0	204.8
2.8	121.5		500	3423.1		0	2837.7		570.4	0		4.2	12.4		322.9	7815.7		0	367.1
2.9	6.2		4538.5	615.4		0	3816.4		909.5	1380		0	6.8		709.3	682.6		152.3	623.3
1.9	10.5		846.2	2192.3		0	0		69.7	1852		3.9	8.9		2605.9	1316.1		201.4	88.3
1.6	8.1		1653.8	2615.4		0	0		602.5	1137.3		3.3	2.6		4129.7	544.8		338.7	0
4.9	23.6		923.1	3961.5		0	0		111.4	32.3		3.9	0		1477.2	4057.1		267.3	307.4
7.2	28.6		461.5	3000		4799.3	1857		87.2	669.9		7.3	6.7		1802.8	2338.9		582.1	1079.6
1.4	0.6		1384.6	0		0	1793.3		2112.5	3779.5		1.9	4.1		952.9	3028		360.5	588.6
4.7	13.6		1961.5	3000		4456.1	0		95.1	146.2		2.9	0		963.6	2703.7		100.4	0
9.9	7.5		1500	730.8		882.9	0		51.3	667.8		0	0.1		452.1	4062.5		141.5	481.6
8.9	200.5		846.2	6653.8		2551.4	1460.3		177.2	88.2		0	7.8		1972.4	9208.6		594.1	869.5
5.2	16.1		730.8	2153.8		4329.6	0		1074.4	9.3		1.9	1.9		1725.1	4535.9		846.2	919.7
33.1	109.3		576.9	1000		951.9	0		330.8	449.7		9	0.5		3765.4	2319.2		591.1	1849.8
0.8	111.4		423.1	1769.2		0	0		143.6	1185.2		0.9	0.7		2557.9	3304		452.2	1432.5
4.5	25		1500	2884.6		0	0		424.7	48.8		3.8	0		2375.4	1064.9		491.9	227.7
9.3	8.5		1346.2	269.2		152.5	236.5		2780.5	2371.5		0	0		442	1007		57	0
2.2	34.5		346.2	1846.2		0	64.2		1566.7	5631.8		0	0		397	3495.8		0	172.3
	26.4			1346.2			3026.6			1092.9			0			2468			592
	9.1			2192.3			0			5534.9			0.2			13454.7			172.5
	30.1			3730.8			0			3012			0			2855.9			460.9
	49.5			4384.6			960.4			780.6			0			3527.5			939.3
	80.9			4461.5			0			4140.6			0			1550.2			128.2
	6			2461.5			0			1313.7			0			2662.4			677.3

## Sheet: Fig. 5
ADAMTS18			ANGPTL4			INHBE
UM	SM		UM	SM		UM	SM
0	19.6		842.9	3192.3		0	666.7
2.8	121.5		300	3423.1		322.9	2222.2
2.9	6.2		214.3	615.4		709.3	2000
1.9	10.5		1314.3	2192.3		2605.9	1444.4
1.6	8.1		1257.1	2615.4		4129.7	944.4
4.9	23.6		457.1	3961.5		1477.2	444.4
7.2	28.6		666.7	3000		1802.8	2722.2
1.4	0.6		2190.5	0		952.9	2888.9
4.7	13.6		1428.6	3000		963.6	2500
9.9	7.5		2428.6	730.8		452.1	2500
8.9	200.5		1381	6653.8		1972.4	2000
5.2	16.1		2404.8	2153.8		1725.1	2888.9
33.1	109.3		1452.4	1000		3765.4	4277.8
0.8	111.4		642.9	1769.2		2557.9	5500
4.5	25		1309.5	2884.6		2375.4	4055.6
9.3	8.5		333.3	269.2		442	1722.2
2.2	34.5		1500	1846.2		397	2611.1
4.39	26.4		1095.2	1346.2		1944.4	1722.2
2.2	9.1		1190.5	2192.3		1444.4	111.1
0.29	30.1		976.2	3730.8		3166.7	1888.9
4.77	49.5		1166.7	4384.6		2222.2	2611.1
1.91	80.9		1619	4461.5		2055.6	1722.2
3.34	6		1023.8	2461.5		833.3	1833.3
0	9.36		476.2	342.9		2100	3611.1
7.42	76.19		2547.6	1242.9		1800	1222.2
7.82	4.3		785.7	614.3		1400	777.8
13.55	11.36		1261.9	2985.7		1150	888.9
1.48	1.72		738.1	457.1		2200	777.8
2.57	3.82		738.1	700		1700	1833.3
0	26.26		1690.5	1442.9		1800	1111.1
0	37.71		3761.9	2214.3		1750	1333.3
3.26	2.86		1521.7	1442.9		1850	2100
0	6.87		347.8	642.9		850	3000
0.1	13.37		1282.6	1014.3		2200	1600
2.18	108.94		1304.3	2485.7		2200	1700
3.17	53.85		891.3	1571.4		2200	2650
6.63	60.15		0	785.7		1450	2050
5.84	13.08		804.3	2114.3		1150	2350
20.28	27.11		1217.4	414.3		2300	2450
3.76	15.75		6217.4	214.3		2250	3400
0.1	2.2		1695.7	357.1		2350	2350
5.24	11.46		1369.6	900		3100	2650
0.59	2.2		1195.7	157.1		1800	900
1.78	19.95		695.7	1114.3		900	2550
0.4	35.04		2326.1	1628.6		900	2100
0.69	8.59		130.4	842.9		1450	600
11.48	9.64		630.4	600		2200	1550
2.08	22.63		0	928.6		1850	1350
68.36	28.55		456.5	2042.9		2000	2950
2.34	7.54		587	371.4		1100	1700
16.93	6.21		1043.5	828.6		1950	9250
2.81	16.14		1500	1700		1250	4150
2.24	4.2		456.5	557.1		1650	400
0	4.49		391.3	314.3		1100	1000
1.22	23.01		1000	3585.7		950	1450
0.47	70.24		413	1166.7		150	0
61.72	91.02		1021.7	1666.7		800	583.3
3.18	5.24		2087	357.1		1750	2541.7
3.18	24.63		543.5	428.6		1400	1375
2.34	0		2021.7	714.3		650	1916.7
13.84	3.46		1217.4	547.6		1450	1750
37.68	17.71		1021.7	2047.6		1550	166.7
0	64.4		1934.8	2666.7		550	916.7
5.7	0.1		434.8	476.2		750	1166.7
0.94	30.77		847.8	4190.5		1050	541.7
12.81	6.63		1543.5	1309.5		600	1458.3
18.05	4.55		304.3	1547.6		250	1583.3
0.37	60.84		956.5	6785.7		0	1333.3
64.05	23.66		869.6	5608.7		1850	1416.7
0.56	0.84		434.8	1282.6		500	1708.3
0.28	8.32		891.3	2717.4		500	2500
0.56	14.31		739.1	369.6		300	1333.3
1.12	7.67		1130.4	2021.7		600	1041.7
11.78	3.65		1239.1	456.5		700	1083.3
0	4.3		608.7	2217.4		2333.3	1750
0	9.35		608.7	2304.3		416.7	2375
0	83.13		913	3456.5		208.3	1375
0	0.19		652.2	1369.6		583.3	1333.3
0	38.62		1369.6	2804.3		1125	1166.7
1.57	0		826.1	1587		916.7	958.3
0	0		608.7	152.2		1333.3	708.3
1.21	59.32		2543.5	2456.5		500	727.3
1.81	16.76		608.7	2608.7		1458.3	1454.5
0	50.88		782.6	739.1		1083.3	2272.7
0.6	33.4		87	2173.9		1375	1318.2
1.57	31.35		2195.7	3043.5		1250	1227.3
0	0		847.8	2000		1083.3	1136.4
0.11	13.26		478.3	2456.5		681.8	2045.5
0	12.42		1217.4	2130.4		863.6	1136.4
9	33.76		543.5	1608.7		772.7	1227.3
3.11	4.22		565.2	782.6		636.4	545.5
0.56	101.16		1120	3065.2		1454.5	1272.7
4.67	1.57		5280	847.8		1136.4	1545.5
2.78	11.33		1220	4152.2		3090.9	1863.6
10.89	121.29		1860	5173.9		1090.9	1454.5
1.11	1.21		20	1478.3		1318.2	1318.2
43.57	24.84		660	3043.5		1318.2	454.5
6.67	0.6		460	1065.2		1954.5	1272.7
22.78	16.76		1120	1869.6		1772.7	1250
4	28.82		60	2826.1		2090.9	1850
8.78	9.77		0	2260.9		2318.2	2000
0	8.32		140	2760.9		545.5	1450
9.67	6.99		280	2869.6		1000	1800
10.11	16.76		760	1978.3		1136.4	1950
15.11	0		900	1847.8		1000	2650
3.33	17.11		800	608.7		636.4	1950
0	19.89		620	1282.6		500	800
8.34	16.78		0	826.1		863.6	1600
18.3	17.89		1720	2369.6		2250	1000
20.93	339.19		1880	3956.5		1750	600
11.98	35.79		1680	1587		1550	1500
7.37	19		600	1260.9		550	500
37.26	0.89		60	1695.7		350	4333.3
15.53	70.9		460	1760.9		3450	508.3
5	16.34		40	413		1250	7815.7
10.4	20		538.5	543.5		1300	682.6
5.4	13.67		500	826.1		2550	1316.1
5.92	136.36		4538.5	5978.3		1450	544.8
5.92	30.45		846.2	1521.7		2100	4057.1
11.98	3.33		1653.8	2826.1		900	2338.9
3.03	14.23		923.1	913		1050	3028
22.64	16.56		461.5	978.3		1850	2703.7
32.65	22.64		1384.6	1760		1250	4062.5
6.98	6.32		1961.5	1240		1100	9208.6
3.16	64.77		1500	1600		1650	4535.9
6.19	32.52		846.2	560		1300	2319.2
5.79	21.33		730.8	640		1200	3304
39.23	19.22		576.9	820		1900	1064.9
6.71	43.58		423.1	300		2350	1007
3.95	11.06		1500	700		1500	3495.8
13.03	35.15		1346.2	1480		1450	2468
11.06	17.64		346.2	1480		1500	13454.7
	26.86			3400			2855.9
	26.07			2140			3527.5
	31.46			140			1550.2
	5.79			0			2662.4

## Sheet: Fig. 6
ADAMTS18			ANGPTL4			INHBE
SM	CM		SM	CM		SM	CM
9.36	19.6		342.9	3192.3		666.7	508.3
76.19	121.5		1242.9	3423.1		2222.2	7815.7
4.3	6.2		614.3	615.4		2000	682.6
11.36	10.5		2985.7	2192.3		1444.4	1316.1
1.72	8.1		457.1	2615.4		944.4	544.8
3.82	23.6		700	3961.5		444.4	4057.1
26.26	28.6		1442.9	3000		2722.2	2338.9
37.71	0.6		2214.3	0		2888.9	3028
2.86	13.6		1442.9	3000		2500	2703.7
6.87	7.5		642.9	730.8		2500	4062.5
13.37	200.5		1014.3	6653.8		2000	9208.6
108.94	16.1		2485.7	2153.8		2888.9	4535.9
53.85	109.3		1571.4	1000		4277.8	2319.2
60.15	111.4		785.7	1769.2		5500	3304
13.08	25		2114.3	2884.6		4055.6	1064.9
27.11	8.5		414.3	269.2		1722.2	1007
15.75	34.5		214.3	1846.2		2611.1	3495.8
2.2	26.4		357.1	1346.2		1722.2	2468
11.46	9.1		900	2192.3		111.1	13454.7
2.2	30.1		157.1	3730.8		1888.9	2855.9
19.95	49.5		1114.3	4384.6		2611.1	3527.5
35.04	80.9		1628.6	4461.5		1722.2	1550.2
8.59	6		842.9	2461.5		1833.3	2662.4
9.64			600			3611.1
22.63			928.6			1222.2
28.55			2042.9			777.8
7.54			371.4			888.9
6.21			828.6			777.8
16.14			1700			1833.3
4.2			557.1			1111.1
4.49			314.3			1333.3
23.01			3585.7			2100
70.24			1166.7			3000
91.02			1666.7			1600
5.24			357.1			1700
24.63			428.6			2650
0			714.3			2050
3.46			547.6			2350
17.71			2047.6			2450
64.4			2666.7			3400
0.1			476.2			2350
30.77			4190.5			2650
6.63			1309.5			900
4.55			1547.6			2550
60.84			6785.7			2100
23.66			5608.7			600
0.84			1282.6			1550
8.32			2717.4			1350
14.31			369.6			2950
7.67			2021.7			1700
3.65			456.5			9250
4.3			2217.4			4150
9.35			2304.3			400
83.13			3456.5			1000
0.19			1369.6			1450
38.62			2804.3			0
0			1587			583.3
0			152.2			2541.7
59.32			2456.5			1375
16.76			2608.7			1916.7
50.88			739.1			1750
33.4			2173.9			166.7
31.35			3043.5			916.7
0			2000			1166.7
13.26			2456.5			541.7
12.42			2130.4			1458.3
33.76			1608.7			1583.3
4.22			782.6			1333.3
101.16			3065.2			1416.7
1.57			847.8			1708.3
11.33			4152.2			2500
121.29			5173.9			1333.3
1.21			1478.3			1041.7
24.84			3043.5			1083.3
0.6			1065.2			1750
16.76			1869.6			2375
28.82			2826.1			1375
9.77			2260.9			1333.3
8.32			2760.9			1166.7
6.99			2869.6			958.3
16.76			1978.3			708.3
-0.48			1847.8			727.3
17.11			608.7			1454.5
19.89			1282.6			2272.7
16.78			826.1			1318.2
17.89			2369.6			1227.3
339.19			3956.5			1136.4
35.79			1587			2045.5
19			1260.9			1136.4
0.89			1695.7			1227.3
70.9			1760.9			545.5
16.34			413			1272.7
20			543.5			1545.5
13.67			826.1			1863.6
136.36			5978.3			1454.5
30.45			1521.7			1318.2
3.33			2826.1			454.5
14.23			913			1272.7
16.56			978.3			1250
22.64			1760			1850
6.32			1240			2000
64.77			1600			1450
32.52			560			1800
21.33			640			1950
19.22			820			2650
43.58			300			1950
11.06			700			800
35.15			1480			1600
17.64			1480			1000
26.86			3400			600
26.07			2140			1500
31.46			140			500
5.79			0			4333.3
